# Supplementary material for: AKR1B1 as a Prognostic Biomarker of High-Grade Serous Ovarian Cancer
Source: Cancers (Basel). 2022 Feb 5;14(3):809. doi: 10.3390/cancers14030809 (PMC8834204; doi:10.3390/cancers14030809)
Supplement: Supplementary file 1 [file cancers-14-00809-s001.zip]

Archive with 1 entries (1 files):
- cancers-1541580-supplementary.pdf
